# Supplementary material for: Decomposition of years of life lost due to premature death (YLL): a method for spatial and temporal comparative assessment
Source: Arch Public Health. 2020 Oct 6;78:91. doi: 10.1186/s13690-020-00472-5 (PMC7541272; doi:10.1186/s13690-020-00472-5)
Supplement: Supplementary file 1 — Additional file 1. - Guideline to run the code. Figure 1: .py file [file 13690_2020_472_MOESM1_ESM.zip]

Archive with 2 entries (2 files):
- Additional File 1 - Guideline to run the codeR1.txt
- Additional File1 -Figure1R1.py
