# Supplementary material for: Decomposition of years of life lost due to premature death (YLL): a method for spatial and temporal comparative assessment
Source: Arch Public Health. 2020 Oct 6;78:91. doi: 10.1186/s13690-020-00472-5 (PMC7541272; doi:10.1186/s13690-020-00472-5)
Supplement: Supplementary file 1 — Additional file 1. - Guideline to run the code. Figure 1: .py file [file 13690_2020_472_MOESM1_ESM.zip › Additional File1 -Figure1R1.py]

import pandas as pd
import matplotlib.pyplot as plt


####FIGURE 1 : Age Structure of World average (2000-2025) vs other regions (2018)
#Data Source: Ahmad et al, 2001; PopulationPyramid (2019) [27]
Data = {'Age-group': ['0-4','5-9','10-14','15-19','20-24','25-29','30-34','35-39','40-44','45-49','50-54','55-59','60-64',\
                      '65-69','70-74','75-79','80-84','85-89','90-94','95-99','100+'],
        'World-Avg': [8.86,8.69,8.6,8.47,8.22,7.93,7.61,7.15,6.59,6.04,5.37,4.55,3.72,2.96,2.21,1.52,0.91,0.44,0.15,0.04,0.005],
        'India': [9.1,9.1,9.3,9.3,8.9,8.5,8.1,7.2,6.4,5.6,4.9,4.2,3.4,2.6,1.6,1.1,0.6,0.2,0,0,0],
        'USA': [6.1,6.2,6.4,6.3,6.8,7.1,6.7,6.5,6,6.2,6.4,6.9,6.2,5.2,4.1,2.7,1.8,1.2,0.6,0.1,0],
        'South Africa': [9.4,9.8,9.5,9.1,9.5,9.5,9,7.2,5.6,5.1,4.6,3.8,2.9,2,1.3,0.9,0.6,0.3,0.1,0,0],
        'China': [5.8,5.9,5.5,5.4,6.3,8.6,8.6,6.6,7.4,8.9,8.3,6.3,5.4,4.7,2.7,1.8,1.1,0.5,0.2,0,0]
        }

df1 = pd.DataFrame(Data,columns=['Age-group','World-Avg', 'India', 'USA', 'South Africa', 'China'])
print(df1)
plt.plot(df1['Age-group'], df1['World-Avg'], color='black', marker='o', label ="World_Avg")
plt.plot(df1['Age-group'], df1['India'], color='blue', marker='', label ="India")
plt.plot(df1['Age-group'], df1['USA'], color='grey', marker='', label ="USA")
plt.plot(df1['Age-group'], df1['South Africa'], color='olive', marker='', label="South Africa")
plt.plot(df1['Age-group'], df1['China'], color='purple', marker='', label="China")
plt.title('Age Structure of World average (2000-2025) vs other regions (2018)', fontsize=14)
plt.xlabel('Age-group', fontsize=10)
plt.ylabel('Population(%)', fontsize=10)
plt.xticks(rotation=90)
plt.grid(True)
plt.legend()
plt.show()
