# Supplementary material for: Decomposition of years of life lost due to premature death (YLL): a method for spatial and temporal comparative assessment
Source: Arch Public Health. 2020 Oct 6;78:91. doi: 10.1186/s13690-020-00472-5 (PMC7541272; doi:10.1186/s13690-020-00472-5)
Supplement: Supplementary file 2 — Additional file 2. Fig. 2: Excel sheet containing description, calculations and data to reproduce Fig. 2. Additional File 2 -Fig. 2: Python code for generation of Fig. 2. Additional File 2 -Deaths: Python code input files. Additional File 2 -POP: Python code input files. Additional File 2 Guideline to run the code [file 13690_2020_472_MOESM2_ESM.zip]

Archive with 5 entries (5 files):
- Additional File 2 - Figure 2R1.xlsx
- Additional File 2 -DeathsR1.csv
- Additional File 2 -Figure2R1.py
- Additional File 2 Guideline to run the codeR1.txt
- Additional File 2 -POPR1.csv
