# Supplementary material for: Decomposition of years of life lost due to premature death (YLL): a method for spatial and temporal comparative assessment
Source: Arch Public Health. 2020 Oct 6;78:91. doi: 10.1186/s13690-020-00472-5 (PMC7541272; doi:10.1186/s13690-020-00472-5)
Supplement: Supplementary file 2 — Additional file 2. Fig. 2: Excel sheet containing description, calculations and data to reproduce Fig. 2. Additional File 2 -Fig. 2: Python code for generation of Fig. 2. Additional File 2 -Deaths: Python code input files. Additional File 2 -POP: Python code input files. Additional File 2 Guideline to run the code [file 13690_2020_472_MOESM2_ESM.zip › Additional File 2 - Figure 2R1.xlsx]

## Sheet: Data and File description
Data Source	The data has been taken from WHO global health estimates 2016
	https://www.who.int/healthinfo/global_burden_disease/estimates/en/index1.html
	File: YLL Estimates -> Global Summary Estimates
Description	In figure 2, DR0 represents death rate in the year ‘2004’, DR1 is death rate in the year ‘2014’ for different age groups while ‘Adjusted DR0’ represents age-specific death rate in a hypothetical society if same death rate reduction is achieved across all age groups.
	Adjusted DR0 is calculated by multiplying average reduction factor between two years or regions with death rate of instance '1'

## Sheet: Figure2
											Figure 2 Stepwise change in Death Rate and Age at Death graph
Tuberculosis			INDIA 2004													INDIA 2014
			Age-group	0-4	5-14	15-24	25-34	35-44	45-54	55-64	65-69	70+	Total					Age-group	0-4	5-14	15-24	25-34	35-44	45-54	55-64	65-69	70+	Total
			Total Deaths	25060.2	16931.1	30320.2	46851.5	53503.4	34715.2	53669.6	29270.5	68016.9	358339					Total Deaths	4517.05	6444.69	18608.4	28149.2	36207.5	42965.3	43789.3	23598.4	53889.5	258169
			Population	1.15824e+08	2.5285e+08	2.05687e+08	1.6703e+08	1.31823e+08	9.30737e+07	6.2165e+07	2.10985e+07	2.95655e+07	1079117000					Population	1.14546e+08	2.29268e+08	2.43899e+08	2.05274e+08	1.58772e+08	1.15483e+08	7.86705e+07	2.66135e+07	3.80432e+07	1.21057e+09
			YLL	1.75399e+06	1.08971e+06	1.66373e+06	2.13862e+06	1.95578e+06	965890	1.06351e+06	424554	551508	1.16073e+07					YLL	316153	414789	1.02108e+06	1.28492e+06	1.32354e+06	1.19544e+06	867723	342283	436957	7.20288e+06
			Age-group	0-4	5-14	15-24	25-34	35-44	45-54	55-64	65-69	70+	Total					Age-group	0-4	5-14	15-24	25-34	35-44	45-54	55-64	65-69	70+	Total
			P0	10.7333	23.4312	19.0607	15.4784	12.2158	8.62499	5.76073	1.95516	2.73978	100					P1	9.46214	18.9388	20.1475	16.9568	13.1155	9.5396	6.49863	2.19843	3.14258	100
			D0LE	15.1436	4.30969	8.08864	12.8038	14.8365	10.3777	17.1079	20.1225	18.6538	10.7563					D1LE	2.76006	1.80919	4.18646	6.25955	8.33609	10.3516	11.0298	12.8612	11.4858	5.94999
			D0	0.216364	0.0669608	0.147409	0.280497	0.405875	0.372986	0.863341	1.38733	2.30055	0.332067					D1	0.0394344	0.0281099	0.0762952	0.13713	0.228046	0.372047	0.556616	0.886707	1.41654	0.213263
																		P1D1 LE	0.261161	0.34264	0.843468	1.06142	1.09332	0.987499	0.716789	0.282745	0.360952	5.94999
																		P0D1LE	0.296244	0.423916	0.797968	0.968881	1.01832	0.892822	0.6354	0.251458	0.314687	5.59969
																		P0D0 LE	1.6254	1.00981	1.54175	1.98182	1.81239	0.895074	0.985539	0.393427	0.511073	10.7563
																		P0D0	0.0232229	0.0156897	0.0280972	0.0434165	0.0495808	0.03217	0.0497348	0.0271245	0.0630302	0.332067
																		P0D1	0.0042326	0.00658649	0.0145424	0.0212256	0.0278576	0.032089	0.0320652	0.0173365	0.03881	0.194745	0.586465	(∑P0*D1/∑P0*D0)
																		P1D0LE	1.4329	0.816205	1.62966	2.17111	1.94588	0.98999	1.11178	0.442379	0.586211	11.1261
																		P1D1	0.00373134	0.00532369	0.0153716	0.0232529	0.0299094	0.0354918	0.0361724	0.0194936	0.0445158	0.213263
																		P1D0	0.0204727	0.0126816	0.0296993	0.0475633	0.0532325	0.0355813	0.0561054	0.0304995	0.0722968	0.358132	0.595486	∑P1*D1/∑P1*D0
																											Delta YLL	-4.8063
																		Delta YLL POP structure	0.000116822	0								0.3503
																		Delta YLL death	0	0								-5.1566
																		Delta YLL age at death	6.06491e-05	0								-0.708495
																		Delta YLL death rate	1.25388e-05	0								-4.4481
															Second set of eq			Delta YLL										-4.8063
										FIGURE 2
				Factor of reduction assuming same death rate fall across all ages					0-4	5-14	15-24	25-34	35-44	45-54	55-64	65-69	70+	Total
				0.586465				Do	0.216364	0.0669608	0.147409	0.280497	0.405875	0.372986	0.863341	1.38733	2.30055	0.332067
								D1	0.0394344	0.0281099	0.0762952	0.13713	0.228046	0.372047	0.556616	0.886707	1.41654	0.213263
								Adjusted DR0	0.12689	0.0392702	0.0864505	0.164502	0.238031	0.218743	0.50632	0.81362	1.34919	0.194745
