# Supplementary material for: Decomposition of years of life lost due to premature death (YLL): a method for spatial and temporal comparative assessment
Source: Arch Public Health. 2020 Oct 6;78:91. doi: 10.1186/s13690-020-00472-5 (PMC7541272; doi:10.1186/s13690-020-00472-5)
Supplement: Supplementary file 2 — Additional file 2. Fig. 2: Excel sheet containing description, calculations and data to reproduce Fig. 2. Additional File 2 -Fig. 2: Python code for generation of Fig. 2. Additional File 2 -Deaths: Python code input files. Additional File 2 -POP: Python code input files. Additional File 2 Guideline to run the code [file 13690_2020_472_MOESM2_ESM.zip › Additional File 2 -DeathsR1.csv]

row_id	Cause	State	Year	Age_grp	M_Deaths	F_Deaths	T_Deaths	M_YLL	F_YLL	T_YLL
1	Tuberculosis	India	2004	0-4			25060.22815			1753993.063
2	Tuberculosis	India	2004	5-14			16931.05301			1089706.489
3	Tuberculosis	India	2004	15-24			30320.21033			1663727.925
4	Tuberculosis	India	2004	25-34			46851.49316			2138619.754
5	Tuberculosis	India	2004	35-44			53503.44801			1955784.939
6	Tuberculosis	India	2004	45-54			34715.16092			965890.0248
7	Tuberculosis	India	2004	55-64			53669.64503			1063511.517
8	Tuberculosis	India	2004	65-69			29270.51194			424553.7168
9	Tuberculosis	India	2004	70+			68016.92915			551507.7481
10	Tuberculosis	India	2004	Total			358338.6797			11607295.18
11	Tuberculosis	India	2014	0-4			4517.048186			316153.1944
12	Tuberculosis	India	2014	5-14			6444.692096			414789.4875
13	Tuberculosis	India	2014	15-24			18608.3603			1021076.316
14	Tuberculosis	India	2014	25-34			28149.23687			1284921.995
15	Tuberculosis	India	2014	35-44			36207.46594			1323541.177
16	Tuberculosis	India	2014	45-54			42965.30556			1195436.2
17	Tuberculosis	India	2014	55-64			43789.26118			867722.9659
18	Tuberculosis	India	2014	65-69			23598.40935			342282.787
19	Tuberculosis	India	2014	70+			53889.5069			436957.1071
20	Tuberculosis	India	2014	Total			258169.2864			7202881.23
