# Supplementary material for: Decomposition of years of life lost due to premature death (YLL): a method for spatial and temporal comparative assessment
Source: Arch Public Health. 2020 Oct 6;78:91. doi: 10.1186/s13690-020-00472-5 (PMC7541272; doi:10.1186/s13690-020-00472-5)
Supplement: Supplementary file 2 — Additional file 2. Fig. 2: Excel sheet containing description, calculations and data to reproduce Fig. 2. Additional File 2 -Fig. 2: Python code for generation of Fig. 2. Additional File 2 -Deaths: Python code input files. Additional File 2 -POP: Python code input files. Additional File 2 Guideline to run the code [file 13690_2020_472_MOESM2_ESM.zip › Additional File 2 -Figure2R1.py]

#####Figure 2 : Stepwise change in Death Rate and Age at Death graph****************************************

#
# Python program generation of Figure 2 in the manuscript
# The figure can be reproduced for other similar datasets as well
# Input files:
#   Deaths csv file --- row_id,State,Year,Age,Age_grp,M_Deaths,F_Deaths,T_Deaths, M_YLL, F_YLL, T_YLL
#   POP csv file --- s_id,State,Year,Age,Age_grp,Sex,POP
# Please place file in folder D:\

import pandas as pd
import warnings
import matplotlib.pyplot as plt
warnings.filterwarnings("ignore")

def yll_calc(t_list,gen, val):
            # CALCULATING DECOMPOSITION PARAMETERS for plot

    temp_decomp = pd.DataFrame()

    if(val == '1'):
        temp_decomp = pd.merge(t_list[0], t_list[1], on=['Year', 'Age_grp', 'Sex'])
    elif(val == '2'):
        temp_decomp = pd.merge(t_list[0], t_list[1], on=['State', 'Age_grp', 'Sex'])
    else:
        print("Error in the file")


    if(gen == 'F'):
        death_x = 'F_Deaths_x'
        death_y = 'F_Deaths_y'
        yll_x = 'F_YLL_x'
        yll_y = 'F_YLL_y'
    elif(gen == 'M'):
        death_x = 'M_Deaths_x'
        death_y = 'M_Deaths_y'
        yll_x = 'M_YLL_x'
        yll_y = 'M_YLL_y'
    elif(gen == 'T'):
        death_x = 'T_Deaths_x'
        death_y = 'T_Deaths_y'
        yll_x = 'T_YLL_x'
        yll_y = 'T_YLL_y'
    else:
        print("Error in the file")

    decomp = pd.DataFrame()

    decomp['Age_grp'] = temp_decomp['Age_grp']

    decomp['P0'] = temp_decomp['Pop_wt_x']
    decomp['P1'] = temp_decomp['Pop_wt_y']

    # Deaths per 1000 population
    decomp['D0'] = temp_decomp[death_x]*1000/temp_decomp['POP_x']
    decomp['D1'] = temp_decomp[death_y]*1000/temp_decomp['POP_y']

    decomp['P0D0'] = decomp['P0'] * decomp['D0']/100
    decomp['P0D1'] = decomp['P0'] * decomp['D1']/100
    decomp['Adj_D0'] =decomp['D0'] * (decomp['P0D1'].sum()/decomp['P0D0'].sum())

    # Going further  decomp contains all other age groups except total
    decomp = decomp[decomp.Age_grp != 'Total']


    #FIGURE 2 plot

    Data = {'Age-group': decomp['Age_grp'],
                    'DR0': decomp['D0'],
                    'DR1': decomp['D1'],
                    'Adjusted DR0': decomp['Adj_D0']
                    }


    df = pd.DataFrame(Data, columns=['Age-group', 'DR0', 'DR1', 'Adjusted DR0'])

    plt.plot(df['Age-group'], df['DR0'], color='blue', marker='o', label="DR0")
    plt.plot(df['Age-group'], df['DR1'], color='red', marker='x', label="DR1")
    plt.plot(df['Age-group'], df['Adjusted DR0'], color='olive', marker='', label="Adj DR0")
    plt.title('Age-group vs Death Rate', fontsize=14)
    plt.xlabel('Age-group', fontsize=10)
    plt.ylabel('Death Rate', fontsize=10)
    plt.xticks(rotation=90)
    plt.legend()
    plt.grid(True)
    plt.show()

    return 0


#### CODE BEGINS -----------------------------------------------------
value = input("Enter 1 for Spatial or 2 for temporal graph generation?:\n")

while True:
    try:
        # Read data into pandas frame
        D = pd.read_csv(r"D:\Deaths.csv")
        P = pd.read_csv(r"D:\POP.csv")

        ds_list = []
        d_result = pd.DataFrame()
        Result_list = []
        if value == '1':
            print("Making plot...Please wait")

            ds = P.merge(D, how="left", on=['State', 'Year', 'Age_grp'])
            genders = ds['Sex'].unique()
            years = ds['Year'].unique()
            years_seq = ds['Year'].unique()
            states = ds['State'].unique()
        #Year
            for year in years_seq:
                # Dataset -> Year + State + Gender
                ds_y = ds[ds['Year'] == year]
                # Gender
                for gender in genders:
                    # Particular State - > Dataset for Particular Year + Particular gender
                    ds_g = ds_y[ds_y['Sex'].str.match(gender)]
                    # State
                    for state in states:
                        # Particular year -> Dataset for that state
                        ds_final = ds_g[ds_g['State'].str.match(state)]
                        Total_POP = ds_final[ds_final['Age_grp'].str.match('Total')]
                        ds_final['Pop_wt'] = ds_final['POP'] / Total_POP['POP'].values[0] * 100
                        ds_list.append(ds_final)
                        #calculate for Year+State+Gender -> function

                        # Function to calculate between 2 years -- calc(year1,year2)

                    for d in ds_list:
                        d_result = yll_calc(ds_list,gender, value)
                    ds_list = []


        if value == '2':
            print("Making Plot...Please wait")

            ds = P.merge(D, how="left", on=['State', 'Year', 'Age_grp'])
            genders = ds['Sex'].unique()
            years = ds['Year'].unique()
            years_seq = ds['Year'].unique()
            states = ds['State'].unique()
        #Female / Male
            for gender in genders:
                # Dataset -> Year + State + Gender
                ds_g = ds[ds['Sex'].str.match(gender)]
                # State
                for state in states:
                    # Particular State - > Dataset for Particular Year + Particular State
                    ds_s = ds_g[ds_g['State'].str.match(state)]
                    # Yearwise
                    for year in years_seq:
                        # Particular year -> Dataset for that year
                        ds_final = ds_s[ds_s['Year'] == year]
                        Total_POP = ds_final[ds_final['Age_grp'].str.match('Total')]
                        ds_final['Pop_wt'] = ds_final['POP'] / Total_POP['POP'].values[0] * 100
                        ds_list.append(ds_final)

                    for d in ds_list:
                        d_result = yll_calc(ds_list,gender, value)
                    ds_list = []
        break
    except ValueError:
        Print ("OOps! Please check input data and input valid value")
        break
