# Supplementary material for: Decomposition of years of life lost due to premature death (YLL): a method for spatial and temporal comparative assessment
Source: Arch Public Health. 2020 Oct 6;78:91. doi: 10.1186/s13690-020-00472-5 (PMC7541272; doi:10.1186/s13690-020-00472-5)
Supplement: Supplementary file 2 — Additional file 2. Fig. 2: Excel sheet containing description, calculations and data to reproduce Fig. 2. Additional File 2 -Fig. 2: Python code for generation of Fig. 2. Additional File 2 -Deaths: Python code input files. Additional File 2 -POP: Python code input files. Additional File 2 Guideline to run the code [file 13690_2020_472_MOESM2_ESM.zip › Additional File 2 Guideline to run the codeR1.txt]

# Python program generation of Figure 2 in the manuscript
# The figure can be reproduced with other similar datasets as well


# Input files: Rename input files to below
#   Deaths.csv      --- row_id,State,Year,Age,Age_grp,M_Deaths,F_Deaths,T_Deaths, M_YLL, F_YLL, T_YLL
#   POP.csv         --- s_id,State,Year,Age,Age_grp,Sex,POP

# Please place file in folder D:\
