# Supplementary material for: Decomposition of years of life lost due to premature death (YLL): a method for spatial and temporal comparative assessment
Source: Arch Public Health. 2020 Oct 6;78:91. doi: 10.1186/s13690-020-00472-5 (PMC7541272; doi:10.1186/s13690-020-00472-5)
Supplement: Supplementary file 2 — Additional file 2. Fig. 2: Excel sheet containing description, calculations and data to reproduce Fig. 2. Additional File 2 -Fig. 2: Python code for generation of Fig. 2. Additional File 2 -Deaths: Python code input files. Additional File 2 -POP: Python code input files. Additional File 2 Guideline to run the code [file 13690_2020_472_MOESM2_ESM.zip › Additional File 2 -POPR1.csv]

s_id	State	Year	Age_grp	Sex	POP
1	India	2004	0-4	T	115824361.5
2	India	2004	5-14	T	252850073.8
3	India	2004	15-24	T	205686973.3
4	India	2004	25-34	T	167030367.8
5	India	2004	35-44	T	131822565
6	India	2004	45-54	T	93073701.59
7	India	2004	55-64	T	62165029.42
8	India	2004	65-69	T	21098463.11
9	India	2004	70+	T	29565464.48
10	India	2004	Total	T	1079117000
11	India	2014	0-4	T	114545749.1
12	India	2014	5-14	T	229267595.9
13	India	2014	15-24	T	243899467.6
14	India	2014	25-34	T	205273707.6
15	India	2014	35-44	T	158772392.2
16	India	2014	45-54	T	115483494.1
17	India	2014	55-64	T	78670463.31
18	India	2014	65-69	T	26613533.27
19	India	2014	70+	T	38043169.93
20	India	2014	Total	T	1210569573
