# Supplementary material for: Decomposition of years of life lost due to premature death (YLL): a method for spatial and temporal comparative assessment
Source: Arch Public Health. 2020 Oct 6;78:91. doi: 10.1186/s13690-020-00472-5 (PMC7541272; doi:10.1186/s13690-020-00472-5)
Supplement: Supplementary file 3 — Additional file 3. Table 1 Excel file contains data and calculation of Table 1. It describes method for temporal decomposition of YLL between 2000 to 2016 in Mozambique for communicable, neonatal, maternal and nutritional deaths. Additional File 3 - Table 2: Excel file contains data and calculation of Table 2. It describes method for spatial decomposition of YLL between Indian and its State in 2016 for tuberculosis burden.. Additional File 3 - yll_decomposition: Python code to carry out decomposition. Additional File 3 - input data for Table 1 - POP: Input files to python code . Additional File 3 - input data for Table 1 – Deaths: Input files to python code. Additional File 3 - input data for Table 2 - POP: Input files to python code. Additional File 3 - input data for Table 2 – Deaths: Input files to python code. Additional File 3 - Guideline to run the code [file 13690_2020_472_MOESM3_ESM.zip]

Archive with 8 entries (8 files):
- Additional File 3 - Guideline to run the codeR1.txt
- Additional File 3 - input data for table 2 - POPR1.csv
- Additional File 3 - input data for table 2 -DeathsR1.csv
- Additional File 3 - input to data for table 1 - DeathsR1.csv
- Additional File 3 - input to data for table 1 - POPR1.csv
- Additional File 3 - Table 1R1.xlsx
- Additional File 3 - Table 2R1.xlsx
- Additional File 3 - yll_decompositionR1.py
