# Supplementary material for: Decomposition of years of life lost due to premature death (YLL): a method for spatial and temporal comparative assessment
Source: Arch Public Health. 2020 Oct 6;78:91. doi: 10.1186/s13690-020-00472-5 (PMC7541272; doi:10.1186/s13690-020-00472-5)
Supplement: Supplementary file 3 — Additional file 3. Table 1 Excel file contains data and calculation of Table 1. It describes method for temporal decomposition of YLL between 2000 to 2016 in Mozambique for communicable, neonatal, maternal and nutritional deaths. Additional File 3 - Table 2: Excel file contains data and calculation of Table 2. It describes method for spatial decomposition of YLL between Indian and its State in 2016 for tuberculosis burden.. Additional File 3 - yll_decomposition: Python code to carry out decomposition. Additional File 3 - input data for Table 1 - POP: Input files to python code . Additional File 3 - input data for Table 1 – Deaths: Input files to python code. Additional File 3 - input data for Table 2 - POP: Input files to python code. Additional File 3 - input data for Table 2 – Deaths: Input files to python code. Additional File 3 - Guideline to run the code [file 13690_2020_472_MOESM3_ESM.zip › Additional File 3 - Guideline to run the codeR1.txt]

# Python program for decomposition of YLL (Years of Life Lost): Table 1 and 2 can be generated using this code 
# with the help of given input files

# Input files: Rename input files to below
#   Deaths.csv      --- row_id,State,Year,Age,Age_grp,M_Deaths,F_Deaths,T_Deaths, M_YLL, F_YLL, T_YLL
#   POP.csv         --- s_id,State,Year,Age,Age_grp,Sex,POP


# Please place file in folder D:\

Please follow sample input file format for other dataset to generate results for other dataset
