# Supplementary material for: Decomposition of years of life lost due to premature death (YLL): a method for spatial and temporal comparative assessment
Source: Arch Public Health. 2020 Oct 6;78:91. doi: 10.1186/s13690-020-00472-5 (PMC7541272; doi:10.1186/s13690-020-00472-5)
Supplement: Supplementary file 3 — Additional file 3. Table 1 Excel file contains data and calculation of Table 1. It describes method for temporal decomposition of YLL between 2000 to 2016 in Mozambique for communicable, neonatal, maternal and nutritional deaths. Additional File 3 - Table 2: Excel file contains data and calculation of Table 2. It describes method for spatial decomposition of YLL between Indian and its State in 2016 for tuberculosis burden.. Additional File 3 - yll_decomposition: Python code to carry out decomposition. Additional File 3 - input data for Table 1 - POP: Input files to python code . Additional File 3 - input data for Table 1 – Deaths: Input files to python code. Additional File 3 - input data for Table 2 - POP: Input files to python code. Additional File 3 - input data for Table 2 – Deaths: Input files to python code. Additional File 3 - Guideline to run the code [file 13690_2020_472_MOESM3_ESM.zip › Additional File 3 - input data for table 2 - POPR1.csv]

s_id	State	Year	Age_grp	Sex	POP
1	India	2016	Under 5	T	131045938.8
2	India	2016	5 to 9	T	132607061.2
3	India	2016	10 to 14	T	133970224.5
4	India	2016	15 to 19	T	134736934.5
5	India	2016	20 to 24	T	125466446.5
6	India	2016	25 to 29	T	115098982.1
7	India	2016	30 to 34	T	107976625.2
8	India	2016	35 to 39	T	94813079.74
9	India	2016	40 to 44	T	83225772.72
10	India	2016	45 to 49	T	71963566.86
11	India	2016	50 to 54	T	58762097.51
12	India	2016	55 to 59	T	48709426.88
13	India	2016	60 to 64	T	42043385.33
14	India	2016	65 to 69	T	32830440.48
15	India	2016	70 to 74	T	22561945.36
16	India	2016	75 to 79	T	15109411.72
17	India	2016	80 plus	T	11795135.07
18	India	2016	Total	T	1362716474
19	AP	2016	Under 5	T	4110229.141
20	AP	2016	5 to 9	T	4263569.279
21	AP	2016	10 to 14	T	4440764.775
22	AP	2016	15 to 19	T	4795048.177
23	AP	2016	20 to 24	T	4961028.985
24	AP	2016	25 to 29	T	4869513.714
25	AP	2016	30 to 34	T	4627467.66
26	AP	2016	35 to 39	T	4137126.249
27	AP	2016	40 to 44	T	3705104.881
28	AP	2016	45 to 49	T	3239717.208
29	AP	2016	50 to 54	T	2642805.014
30	AP	2016	55 to 59	T	2215472.735
31	AP	2016	60 to 64	T	2006436.791
32	AP	2016	65 to 69	T	1658494.687
33	AP	2016	70 to 74	T	1113601.287
34	AP	2016	75 to 79	T	667669.3471
35	AP	2016	80 plus	T	544889.2082
36	AP	2016	Total	T	53998939.14
