# Supplementary material for: Decomposition of years of life lost due to premature death (YLL): a method for spatial and temporal comparative assessment
Source: Arch Public Health. 2020 Oct 6;78:91. doi: 10.1186/s13690-020-00472-5 (PMC7541272; doi:10.1186/s13690-020-00472-5)
Supplement: Supplementary file 3 — Additional file 3. Table 1 Excel file contains data and calculation of Table 1. It describes method for temporal decomposition of YLL between 2000 to 2016 in Mozambique for communicable, neonatal, maternal and nutritional deaths. Additional File 3 - Table 2: Excel file contains data and calculation of Table 2. It describes method for spatial decomposition of YLL between Indian and its State in 2016 for tuberculosis burden.. Additional File 3 - yll_decomposition: Python code to carry out decomposition. Additional File 3 - input data for Table 1 - POP: Input files to python code . Additional File 3 - input data for Table 1 – Deaths: Input files to python code. Additional File 3 - input data for Table 2 - POP: Input files to python code. Additional File 3 - input data for Table 2 – Deaths: Input files to python code. Additional File 3 - Guideline to run the code [file 13690_2020_472_MOESM3_ESM.zip › Additional File 3 - input data for table 2 -DeathsR1.csv]

row_id	Cause	State	Year	Age_grp	M_Deaths	F_Deaths	T_Deaths	M_YLL	F_YLL	T_YLL
1	Tuberculosis	India	2016	Under 5			10975.15			952948.5
2	Tuberculosis	India	2016	5 to 9			1766.303156			142671.8567
3	Tuberculosis	India	2016	10 to 14			1711.158931			129063.5427
4	Tuberculosis	India	2016	15 to 19			4390.500553			308921.596
5	Tuberculosis	India	2016	20 to 24			8956.598534			586947.7715
6	Tuberculosis	India	2016	25 to 29			12946.41702			784479.8431
7	Tuberculosis	India	2016	30 to 34			20571.78028			1144277.039
8	Tuberculosis	India	2016	35 to 39			25298.35643			1282219.979
9	Tuberculosis	India	2016	40 to 44			31987.82058			1465703.066
10	Tuberculosis	India	2016	45 to 49			35331.39448			1446698.321
11	Tuberculosis	India	2016	50 to 54			42122.68371			1523436.142
12	Tuberculosis	India	2016	55 to 59			49177.18496			1551343.369
13	Tuberculosis	India	2016	60 to 64			46745.51849			1259905.163
14	Tuberculosis	India	2016	65 to 69			45155.79414			1012495.171
15	Tuberculosis	India	2016	70 to 74			44104.17955			801270.4915
16	Tuberculosis	India	2016	75 to 79			33435.79386			471590.5776
17	Tuberculosis	India	2016	80 plus			43596.6			403484.38
18	Tuberculosis	India	2016	Total			458273.2347			15267456.81
19	Tuberculosis	AP	2016	Under 5			120.212763			10482.59073
20	Tuberculosis	AP	2016	5 to 9			12.63357623			1020.318154
21	Tuberculosis	AP	2016	10 to 14			15.54860398			1172.253387
21	Tuberculosis	AP	2016	15 to 19			57.39299472			4039.42344
22	Tuberculosis	AP	2016	20 to 24			117.0217085			7677.6865
23	Tuberculosis	AP	2016	25 to 29			187.9669145			11359.03645
24	Tuberculosis	AP	2016	30 to 34			476.7140777			26516.34378
25	Tuberculosis	AP	2016	35 to 39			501.8066066			25427.9877
26	Tuberculosis	AP	2016	40 to 44			744.8904379			34135.5147
27	Tuberculosis	AP	2016	45 to 49			802.5597109			32823.29879
28	Tuberculosis	AP	2016	50 to 54			1175.920707			42542.56477
29	Tuberculosis	AP	2016	55 to 59			1244.238555			39249.77391
30	Tuberculosis	AP	2016	60 to 64			1356.125462			36557.8989
31	Tuberculosis	AP	2016	65 to 69			1340.338842			30118.3912
32	Tuberculosis	AP	2016	70 to 74			1321.438186			23987.33003
33	Tuberculosis	AP	2016	75 to 79			1163.124005			16383.9656
34	Tuberculosis	AP	2016	80 plus			1675.271165			15243.75639
35	Tuberculosis	AP	2016	Total			12313.20432			358738.1344
