# Supplementary material for: Decomposition of years of life lost due to premature death (YLL): a method for spatial and temporal comparative assessment
Source: Arch Public Health. 2020 Oct 6;78:91. doi: 10.1186/s13690-020-00472-5 (PMC7541272; doi:10.1186/s13690-020-00472-5)
Supplement: Supplementary file 3 — Additional file 3. Table 1 Excel file contains data and calculation of Table 1. It describes method for temporal decomposition of YLL between 2000 to 2016 in Mozambique for communicable, neonatal, maternal and nutritional deaths. Additional File 3 - Table 2: Excel file contains data and calculation of Table 2. It describes method for spatial decomposition of YLL between Indian and its State in 2016 for tuberculosis burden.. Additional File 3 - yll_decomposition: Python code to carry out decomposition. Additional File 3 - input data for Table 1 - POP: Input files to python code . Additional File 3 - input data for Table 1 – Deaths: Input files to python code. Additional File 3 - input data for Table 2 - POP: Input files to python code. Additional File 3 - input data for Table 2 – Deaths: Input files to python code. Additional File 3 - Guideline to run the code [file 13690_2020_472_MOESM3_ESM.zip › Additional File 3 - input to data for table 1 - DeathsR1.csv]

row_id	Cause	State	Year	Age_grp	M_Deaths	F_Deaths	T_Deaths	M_YLL	F_YLL	T_YLL
1	Communicable, maternal, neonatal, and nutritional diseases	Mozambique	2000	Under 5	0	50045.47364		0	4350448.123
2	Communicable, maternal, neonatal, and nutritional diseases	Mozambique	2000	5 to 9	0	1949.465426		0	157501.8073
3	Communicable, maternal, neonatal, and nutritional diseases	Mozambique	2000	10 to 14	0	794.5890477		0	59959.98672
4	Communicable, maternal, neonatal, and nutritional diseases	Mozambique	2000	15 to 19	0	1208.702492		0	84926.32223
5	Communicable, maternal, neonatal, and nutritional diseases	Mozambique	2000	20 to 24	0	3149.509641		0	205715.822
6	Communicable, maternal, neonatal, and nutritional diseases	Mozambique	2000	25 to 29	0	5343.579679		0	323520.24
7	Communicable, maternal, neonatal, and nutritional diseases	Mozambique	2000	30 to 34	0	5156.596295		0	287221.2586
8	Communicable, maternal, neonatal, and nutritional diseases	Mozambique	2000	35 to 39	0	4256.979751		0	216297.2263
9	Communicable, maternal, neonatal, and nutritional diseases	Mozambique	2000	40 to 44	0	3279.984252		0	150625.6246
10	Communicable, maternal, neonatal, and nutritional diseases	Mozambique	2000	45 to 49	0	2696.471744		0	110746.8099
11	Communicable, maternal, neonatal, and nutritional diseases	Mozambique	2000	50 to 54	0	2169.421732		0	78760.50018
12	Communicable, maternal, neonatal, and nutritional diseases	Mozambique	2000	55 to 59	0	1758.733826		0	55530.60476
13	Communicable, maternal, neonatal, and nutritional diseases	Mozambique	2000	60 to 64	0	1750.613981		0	47166.15527
14	Communicable, maternal, neonatal, and nutritional diseases	Mozambique	2000	65 to 69	0	1548.096093		0	34779.47264
15	Communicable, maternal, neonatal, and nutritional diseases	Mozambique	2000	70 to 74	0	1485.758348		0	27002.00432
16	Communicable, maternal, neonatal, and nutritional diseases	Mozambique	2000	75 to 79	0	1153.778194		0	16338.84915
17	Communicable, maternal, neonatal, and nutritional diseases	Mozambique	2000	80 plus	0	1411.835497		0	12414.4872
18	Communicable, maternal, neonatal, and nutritional diseases	Mozambique	2000	Total	0	89159.58963		0	6218955.294
19	Communicable, maternal, neonatal, and nutritional diseases	Mozambique	2016	Under 5	0	28694.28502		0	2499074.343
20	Communicable, maternal, neonatal, and nutritional diseases	Mozambique	2016	5 to 9	0	3067.76669		0	247882.5277
21	Communicable, maternal, neonatal, and nutritional diseases	Mozambique	2016	10 to 14	0	1941.027507		0	146470.6616
22	Communicable, maternal, neonatal, and nutritional diseases	Mozambique	2016	15 to 19	0	2627.048927		0	185025.6725
23	Communicable, maternal, neonatal, and nutritional diseases	Mozambique	2016	20 to 24	0	3881.252011		0	253703.1027
24	Communicable, maternal, neonatal, and nutritional diseases	Mozambique	2016	25 to 29	0	6217.149442		0	376224.7554
25	Communicable, maternal, neonatal, and nutritional diseases	Mozambique	2016	30 to 34	0	6480.205172		0	360882.0169
26	Communicable, maternal, neonatal, and nutritional diseases	Mozambique	2016	35 to 39	0	5275.926311		0	268069.9214
27	Communicable, maternal, neonatal, and nutritional diseases	Mozambique	2016	40 to 44	0	3829.528527		0	175862.1633
28	Communicable, maternal, neonatal, and nutritional diseases	Mozambique	2016	45 to 49	0	2714.588104		0	111412.79
29	Communicable, maternal, neonatal, and nutritional diseases	Mozambique	2016	50 to 54	0	2172.163457		0	78839.53285
30	Communicable, maternal, neonatal, and nutritional diseases	Mozambique	2016	55 to 59	0	1630.032102		0	51451.74161
31	Communicable, maternal, neonatal, and nutritional diseases	Mozambique	2016	60 to 64	0	1729.657864		0	46554.00086
32	Communicable, maternal, neonatal, and nutritional diseases	Mozambique	2016	65 to 69	0	1541.831151		0	34597.89545
33	Communicable, maternal, neonatal, and nutritional diseases	Mozambique	2016	70 to 74	0	1513.857366		0	27487.08398
34	Communicable, maternal, neonatal, and nutritional diseases	Mozambique	2016	75 to 79	0	1237.89363		0	17481.58212
35	Communicable, maternal, neonatal, and nutritional diseases	Mozambique	2016	80 plus	0	1948.538681		0	16544.43665
36	Communicable, maternal, neonatal, and nutritional diseases	Mozambique	2016	Total	0	76502.75196		0	4897564.228
