# Supplementary material for: Decomposition of years of life lost due to premature death (YLL): a method for spatial and temporal comparative assessment
Source: Arch Public Health. 2020 Oct 6;78:91. doi: 10.1186/s13690-020-00472-5 (PMC7541272; doi:10.1186/s13690-020-00472-5)
Supplement: Supplementary file 3 — Additional file 3. Table 1 Excel file contains data and calculation of Table 1. It describes method for temporal decomposition of YLL between 2000 to 2016 in Mozambique for communicable, neonatal, maternal and nutritional deaths. Additional File 3 - Table 2: Excel file contains data and calculation of Table 2. It describes method for spatial decomposition of YLL between Indian and its State in 2016 for tuberculosis burden.. Additional File 3 - yll_decomposition: Python code to carry out decomposition. Additional File 3 - input data for Table 1 - POP: Input files to python code . Additional File 3 - input data for Table 1 – Deaths: Input files to python code. Additional File 3 - input data for Table 2 - POP: Input files to python code. Additional File 3 - input data for Table 2 – Deaths: Input files to python code. Additional File 3 - Guideline to run the code [file 13690_2020_472_MOESM3_ESM.zip › Additional File 3 - input to data for table 1 - POPR1.csv]

s_id	State	Year	Age_grp	Sex	POP
1	Mozambique	2000	Under 5	F	1647046.111
2	Mozambique	2000	5 to 9	F	1283457.868
3	Mozambique	2000	10 to 14	F	1021043.877
4	Mozambique	2000	15 to 19	F	911617.9703
5	Mozambique	2000	20 to 24	F	866801.4752
6	Mozambique	2000	25 to 29	F	743415.7433
7	Mozambique	2000	30 to 34	F	577103.5288
8	Mozambique	2000	35 to 39	F	452321.8081
9	Mozambique	2000	40 to 44	F	356865.7061
10	Mozambique	2000	45 to 49	F	298095.3556
11	Mozambique	2000	50 to 54	F	237757.7663
12	Mozambique	2000	55 to 59	F	180613.2209
13	Mozambique	2000	60 to 64	F	144656.5207
14	Mozambique	2000	65 to 69	F	106188.2186
15	Mozambique	2000	70 to 74	F	76159.1202
16	Mozambique	2000	75 to 79	F	49274.08811
17	Mozambique	2000	80 plus	F	35708.11995
18	Mozambique	2000	Total	F	8988126.498
19	Mozambique	2016	Under 5	F	2294594.803
20	Mozambique	2016	5 to 9	F	2315927.954
21	Mozambique	2016	10 to 14	F	2086917.989
22	Mozambique	2016	15 to 19	F	1735307.997
23	Mozambique	2016	20 to 24	F	1458584.641
24	Mozambique	2016	25 to 29	F	1197387.54
25	Mozambique	2016	30 to 34	F	958275.7733
26	Mozambique	2016	35 to 39	F	762239.8748
27	Mozambique	2016	40 to 44	F	592192.9692
28	Mozambique	2016	45 to 49	F	455614.9353
29	Mozambique	2016	50 to 54	F	356572.7597
30	Mozambique	2016	55 to 59	F	279579.6298
31	Mozambique	2016	60 to 64	F	220743.1521
32	Mozambique	2016	65 to 69	F	159289.7268
33	Mozambique	2016	70 to 74	F	107444.1519
34	Mozambique	2016	75 to 79	F	69357.74475
35	Mozambique	2016	80 plus	F	55774.27578
36	Mozambique	2016	Total	F	15105805.92
