# Supplementary material for: Decomposition of years of life lost due to premature death (YLL): a method for spatial and temporal comparative assessment
Source: Arch Public Health. 2020 Oct 6;78:91. doi: 10.1186/s13690-020-00472-5 (PMC7541272; doi:10.1186/s13690-020-00472-5)
Supplement: Supplementary file 3 — Additional file 3. Table 1 Excel file contains data and calculation of Table 1. It describes method for temporal decomposition of YLL between 2000 to 2016 in Mozambique for communicable, neonatal, maternal and nutritional deaths. Additional File 3 - Table 2: Excel file contains data and calculation of Table 2. It describes method for spatial decomposition of YLL between Indian and its State in 2016 for tuberculosis burden.. Additional File 3 - yll_decomposition: Python code to carry out decomposition. Additional File 3 - input data for Table 1 - POP: Input files to python code . Additional File 3 - input data for Table 1 – Deaths: Input files to python code. Additional File 3 - input data for Table 2 - POP: Input files to python code. Additional File 3 - input data for Table 2 – Deaths: Input files to python code. Additional File 3 - Guideline to run the code [file 13690_2020_472_MOESM3_ESM.zip › Additional File 3 - Table 1R1.xlsx]

## Sheet: Data and Description
Data Source	The data has been taken from IHME global health estimates 2016
	http://ghdx.healthdata.org/gbd-results-tool
Description	The file illustrates calculation of Temporal decomposition of YLL estimates between 2000 and 2016 in Mosambique for Communicable, maternal, neonatal, and nutritional diseases
	The file contain step by step calculation of Table 1 manuscript using the method proposed in manuscript

## Sheet: Calculation Temporal
							Table 1 Temporal comparison of the change in YLL burden for communicable diseases between 2000 and 2016 for females in Mozambique (in years per thousand population)
							2000																							2016
MOZAMBIQUE			Age_group	Under 5	5 to 9	10 to 14	15 to 19	20 to 24	25 to 29	30 to 34	35 to 39	40 to 44	45 to 49	50 to 54	55 to 59	60 to 64	65 to 69	70 to 74	75 to 79	80 plus	Total					Age_group	Under 5	5 to 9	10 to 14	15 to 19	20 to 24	25 to 29	30 to 34	35 to 39	40 to 44	45 to 49	50 to 54	55 to 59	60 to 64	65 to 69	70 to 74	75 to 79	80 plus	Total
	FEMALES		Total Deaths	50045.5	1949.47	794.589	1208.7	3149.51	5343.58	5156.6	4256.98	3279.98	2696.47	2169.42	1758.73	1750.61	1548.1	1485.76	1153.78	1411.84	89159.6				FEMALE	Total Deaths	28694.3	3067.77	1941.03	2627.05	3881.25	6217.15	6480.21	5275.93	3829.53	2714.59	2172.16	1630.03	1729.66	1541.83	1513.86	1237.89	1948.54	76502.8
			Population	1.64705e+06	1.28346e+06	1.02104e+06	911618	866801	743416	577104	452322	356866	298095	237758	180613	144657	106188	76159.1	49274.1	35708.1	8.98813e+06					Population	2.29459e+06	2.31593e+06	2.08692e+06	1.73531e+06	1.45858e+06	1.19739e+06	958276	762240	592193	455615	356573	279580	220743	159290	107444	69357.7	55774.3	1.51058e+07
			YLL	4.35045e+06	157502	59960	84926.3	205716	323520	287221	216297	150626	110747	78760.5	55530.6	47166.2	34779.5	27002	16338.8	12414.5	6.21896e+06					YLL	2.49907e+06	247883	146471	185026	253703	376225	360882	268070	175862	111413	78839.5	51451.7	46554	34597.9	27487.1	17481.6	16544.4	4.89756e+06
			Age_group	Under 5	5 to 9	10 to 14	15 to 19	20 to 24	25 to 29	30 to 34	35 to 39	40 to 44	45 to 49	50 to 54	55 to 59	60 to 64	65 to 69	70 to 74	75 to 79	80 plus	Total					Age_group	Under 5	5 to 9	10 to 14	15 to 19	20 to 24	25 to 29	30 to 34	35 to 39	40 to 44	45 to 49	50 to 54	55 to 59	60 to 64	65 to 69	70 to 74	75 to 79	80 plus	Total
			P0	18.3247	14.2795	11.3599	10.1425	9.64385	8.27109	6.42073	5.03244	3.97041	3.31655	2.64524	2.00946	1.60942	1.18143	0.84733	0.548213	0.397281	100					P1	15.1902	15.3314	13.8153	11.4877	9.65579	7.92667	6.34376	5.04601	3.9203	3.01616	2.3605	1.85081	1.46131	1.05449	0.711277	0.459146	0.369224	100
			D0LE	2641.36	122.717	58.7242	93.16	237.327	435.181	497.695	478.193	422.079	371.515	331.264	307.456	326.056	327.527	354.547	331.591	347.666	691.908					D1LE	1089.11	107.034	70.1852	106.624	173.938	314.205	376.595	351.687	296.968	244.533	221.104	184.033	210.897	217.201	255.827	252.049	296.632	324.217
			D0	30.385	1.51892	0.778212	1.32589	3.63348	7.18788	8.93531	9.4114	9.19109	9.04567	9.1245	9.73757	12.1019	14.5788	19.5086	23.4155	39.5382	9.91971					D1	12.5052	1.32464	0.930093	1.51388	2.66097	5.19226	6.76236	6.92161	6.46669	5.95808	6.09178	5.8303	7.83561	9.67941	14.0897	17.848	34.9362	5.06446
																										P1D1 LE	165.438	16.4098	9.69632	12.2486	16.7951	24.906	23.8903	17.7462	11.642	7.37549	5.21915	3.40609	3.08186	2.29037	1.81964	1.15728	1.09524	324.217
																										P0D1LE	199.577	15.2839	7.97298	10.8143	16.7743	25.9881	24.1802	17.6984	11.7908	8.11004	5.84873	3.69807	3.39421	2.56607	2.1677	1.38177	1.17846	358.425
																										P0D0 LE	484.022	17.5233	6.67102	9.44872	22.8875	35.9942	31.9556	24.0648	16.7583	12.3215	8.76273	6.17822	5.24761	3.86949	3.00419	1.81783	1.38121	691.908
																										P0D0	5.56795	0.216893	0.0884043	0.134478	0.350408	0.594515	0.573712	0.473623	0.364924	0.300004	0.241365	0.195673	0.19477	0.172238	0.165302	0.128367	0.157078	9.91971
																										P0D1	2.29153	0.189151	0.105658	0.153545	0.25662	0.429456	0.434193	0.348326	0.256754	0.197602	0.161142	0.117158	0.126108	0.114355	0.119386	0.0978448	0.138795	5.53763	0.558245	(∑P0*D1/∑P0*D0)
																										P1D0LE	401.227	18.8142	8.11295	10.7019	22.9158	34.4953	31.5725	24.1297	16.5468	11.2055	7.81948	5.69042	4.7647	3.45375	2.52181	1.52249	1.28367	606.778
																										P1D1	1.89955	0.203085	0.128495	0.17391	0.256938	0.411574	0.428988	0.349265	0.253514	0.179705	0.143797	0.107908	0.114503	0.102069	0.100217	0.0819482	0.128993	5.06446
																										P1D0	4.61553	0.232871	0.107513	0.152314	0.350842	0.569759	0.566834	0.4749	0.360318	0.272832	0.215384	0.180224	0.176846	0.153732	0.13876	0.107511	0.145985	8.82215	0.574062	∑P1*D1/∑P1*D0
																										Delta YLL																		-367.691
																												TOTAL APPROACH			PARTIAL APPROACH				Residue free estimate
																										Residual		-50.9223			50.9223
																										Delta AS		-34.2074			-85.1297				-59.6685
																										Delta DR		-258.45			-305.654				-282.052
																										Delta DA		-24.1109			-27.8293				-25.9701
																										Delta D		-282.561			-333.483
																											Table 1 in manuscript
																											δ YLL absolute	-367.691
																												Residual	Δ AS	Δ DR	Δ DA
																											TOTAL Contribution	-50.9223	-34.2074	-258.45	-24.1109
																											PARTIAL Contribution	50.9223	-85.1297	-305.654	-27.8293
																											Residue free estimate	0	-59.6685	-282.052	-25.9701
																											Percentage change		0.162279	0.76709	0.0706304
