# Supplementary material for: Decomposition of years of life lost due to premature death (YLL): a method for spatial and temporal comparative assessment
Source: Arch Public Health. 2020 Oct 6;78:91. doi: 10.1186/s13690-020-00472-5 (PMC7541272; doi:10.1186/s13690-020-00472-5)
Supplement: Supplementary file 3 — Additional file 3. Table 1 Excel file contains data and calculation of Table 1. It describes method for temporal decomposition of YLL between 2000 to 2016 in Mozambique for communicable, neonatal, maternal and nutritional deaths. Additional File 3 - Table 2: Excel file contains data and calculation of Table 2. It describes method for spatial decomposition of YLL between Indian and its State in 2016 for tuberculosis burden.. Additional File 3 - yll_decomposition: Python code to carry out decomposition. Additional File 3 - input data for Table 1 - POP: Input files to python code . Additional File 3 - input data for Table 1 – Deaths: Input files to python code. Additional File 3 - input data for Table 2 - POP: Input files to python code. Additional File 3 - input data for Table 2 – Deaths: Input files to python code. Additional File 3 - Guideline to run the code [file 13690_2020_472_MOESM3_ESM.zip › Additional File 3 - Table 2R1.xlsx]

## Sheet: Data and File description
Data Source	The data has been taken from IHME global health estimates 2016
	https://vizhub.healthdata.org/gbd-compare/india
Description	The file illustrates calculation of spatial decomposition of YLL estimates in the year 2016 for India and Andhra Pradesh
	The file contain step by step calculation of Table 2 manuscript using the method proposed in manuscript

## Sheet: Calculation
																			Table 2 Spatial comparison of India and one of its state for tuberculosis YLL burden in 2016 (in years per thousand population)
							2016																							2016
INDIA			Age_group	Under 5	5 to 9	10 to 14	15 to 19	20 to 24	25 to 29	30 to 34	35 to 39	40 to 44	45 to 49	50 to 54	55 to 59	60 to 64	65 to 69	70 to 74	75 to 79	80 plus	Total				Andhra Pradesh	Age_group	Under 5	5 to 9	10 to 14	15 to 19	20 to 24	25 to 29	30 to 34	35 to 39	40 to 44	45 to 49	50 to 54	55 to 59	60 to 64	65 to 69	70 to 74	75 to 79	80 plus	Total
	TOTAL		Total Deaths	10975.1	1766.3	1711.16	4390.5	8956.6	12946.4	20571.8	25298.4	31987.8	35331.4	42122.7	49177.2	46745.5	45155.8	44104.2	33435.8	43596.6	458273				TOTAL	Total Deaths	120.213	12.6336	15.5486	57.393	117.022	187.967	476.714	501.807	744.89	802.56	1175.92	1244.24	1356.13	1340.34	1321.44	1163.12	1675.27	12313.2
			Population	1.31046e+08	1.32607e+08	1.3397e+08	1.34737e+08	1.25466e+08	1.15099e+08	1.07977e+08	9.48131e+07	8.32258e+07	7.19636e+07	5.87621e+07	4.87094e+07	4.20434e+07	3.28304e+07	2.25619e+07	1.51094e+07	1.17951e+07	1.36272e+09					Population	4.11023e+06	4.26357e+06	4.44076e+06	4.79505e+06	4.96103e+06	4.86951e+06	4.62747e+06	4.13713e+06	3.7051e+06	3.23972e+06	2.64281e+06	2.21547e+06	2.00644e+06	1.65849e+06	1.1136e+06	667669	544889	5.39989e+07
			YLL	952948	142672	129064	308922	586948	784480	1.14428e+06	1.28222e+06	1.4657e+06	1.4467e+06	1.52344e+06	1.55134e+06	1.25991e+06	1.0125e+06	801270	471591	403484	1.52675e+07					YLL	10482.6	1020.32	1172.25	4039.42	7677.69	11359	26516.3	25428	34135.5	32823.3	42542.6	39249.8	36557.9	30118.4	23987.3	16384	15243.8	358738
			Age_group	Under 5	5 to 9	10 to 14	15 to 19	20 to 24	25 to 29	30 to 34	35 to 39	40 to 44	45 to 49	50 to 54	55 to 59	60 to 64	65 to 69	70 to 74	75 to 79	80 plus	Total					Age_group	Under 5	5 to 9	10 to 14	15 to 19	20 to 24	25 to 29	30 to 34	35 to 39	40 to 44	45 to 49	50 to 54	55 to 59	60 to 64	65 to 69	70 to 74	75 to 79	80 plus	Total
			P0	9.61652	9.73108	9.83112	9.88738	9.20708	8.44629	7.92363	6.95765	6.10734	5.28089	4.31213	3.57444	3.08526	2.40919	1.65566	1.10877	0.86556	100					P1	7.61168	7.89565	8.2238	8.87989	9.18727	9.0178	8.56955	7.6615	6.86144	5.99959	4.89418	4.10281	3.7157	3.07135	2.06227	1.23645	1.00907	100
			D0LE	7.27187	1.0759	0.963375	2.29278	4.67813	6.8157	10.5975	13.5237	17.6112	20.1032	25.9255	31.8489	29.9668	30.8401	35.5142	31.2117	34.2077	11.2037					D1LE	2.55037	0.239311	0.263976	0.842416	1.5476	2.33268	5.73021	6.14629	9.2131	10.1315	16.0975	17.7162	18.2203	18.1601	21.5403	24.539	27.9759	6.64343
			D0	0.0837504	0.0133198	0.0127727	0.0325857	0.0713864	0.112481	0.190521	0.266823	0.38435	0.490962	0.716834	1.0096	1.11184	1.37542	1.9548	2.21291	3.69615	0.336294					D1	0.0292472	0.00296315	0.00350133	0.0119692	0.0235882	0.0386008	0.103018	0.121294	0.201044	0.247725	0.444952	0.561613	0.675887	0.808166	1.18663	1.74207	3.07452	0.228027
																										P1D1 LE	0.194126	0.0188952	0.0217088	0.0748056	0.142182	0.210357	0.491053	0.470898	0.632152	0.607851	0.787841	0.726862	0.677011	0.557759	0.444219	0.303413	0.282297	6.64343
																										P0D1LE	0.245257	0.0232875	0.0259517	0.0832928	0.142489	0.197025	0.45404	0.427638	0.562676	0.535035	0.694145	0.633254	0.562144	0.437511	0.356634	0.272082	0.242148	5.89461
																										P0D0 LE	0.699301	0.104697	0.0947105	0.226695	0.430719	0.575674	0.839703	0.940929	1.07557	1.06163	1.11794	1.13842	0.924554	0.742998	0.587995	0.346067	0.296088	11.2037
																										P0D0	0.00805388	0.00129616	0.0012557	0.00322187	0.00657261	0.00950045	0.0150962	0.0185647	0.0234736	0.0259272	0.0309108	0.0360876	0.0343032	0.0331366	0.0323649	0.0245361	0.0319924	0.336294
																										P0D1	0.00281257	0.000288346	0.00034422	0.00118344	0.00217178	0.00326033	0.00816279	0.00843918	0.0122785	0.0130821	0.0191869	0.0200745	0.0208529	0.0194703	0.0196466	0.0193155	0.0266118	0.197182	0.586338	(∑P0*D1/∑P0*D0)
																										P1D0LE	0.553512	0.0849493	0.079226	0.203596	0.429792	0.614626	0.908154	1.03611	1.20838	1.20611	1.26884	1.3067	1.11347	0.947207	0.732398	0.385917	0.345181	12.4242
																										P1D1	0.00222621	0.00023396	0.000287943	0.00106285	0.00216711	0.00348094	0.00882821	0.0092929	0.0137945	0.0148625	0.0217767	0.0230419	0.0251139	0.0248216	0.0244716	0.0215398	0.0310241	0.228027
																										P1D0	0.00637482	0.00105169	0.0010504	0.00289358	0.00655846	0.0101433	0.0163268	0.0204427	0.0263719	0.0294557	0.0350832	0.0414221	0.0413126	0.0422441	0.0403132	0.0273615	0.0372969	0.385703	0.591198	∑P1*D1/∑P1*D0
																										Delta YLL																		-4.56026
																												TOTAL APPROACH			PARTIAL APPROACH				Residue free estimate
																										Residual		0.471668			-0.471668
																										Delta AS		0.748818			1.22049				0.984652
																										Delta DR		-5.07903			-4.63455				-4.85679
																										Delta DA		-0.70172			-0.674535				-0.688128
																										Delta D		-5.78075			-5.30908
																											Table 2 in manuscript
																											δ YLL absolute	-4.56026
																												Residual	Δ AS	Δ DR	Δ DA
																											TOTAL Contribution	0.471668	0.748818	-5.07903	-0.70172
																											PARTIAL Contribution	-0.471668	1.22049	-4.63455	-0.674535
																											Residue free estimate	0	0.984652	-4.85679	-0.688128
																											Percentage change		-0.21592	1.06502	0.150896
