# Supplementary material for: Decomposition of years of life lost due to premature death (YLL): a method for spatial and temporal comparative assessment
Source: Arch Public Health. 2020 Oct 6;78:91. doi: 10.1186/s13690-020-00472-5 (PMC7541272; doi:10.1186/s13690-020-00472-5)
Supplement: Supplementary file 3 — Additional file 3. Table 1 Excel file contains data and calculation of Table 1. It describes method for temporal decomposition of YLL between 2000 to 2016 in Mozambique for communicable, neonatal, maternal and nutritional deaths. Additional File 3 - Table 2: Excel file contains data and calculation of Table 2. It describes method for spatial decomposition of YLL between Indian and its State in 2016 for tuberculosis burden.. Additional File 3 - yll_decomposition: Python code to carry out decomposition. Additional File 3 - input data for Table 1 - POP: Input files to python code . Additional File 3 - input data for Table 1 – Deaths: Input files to python code. Additional File 3 - input data for Table 2 - POP: Input files to python code. Additional File 3 - input data for Table 2 – Deaths: Input files to python code. Additional File 3 - Guideline to run the code [file 13690_2020_472_MOESM3_ESM.zip › Additional File 3 - yll_decompositionR1.py]

# Python program for decomposition of YLL (Years of Life Lost)
# Input files:
#   Deaths csv file --- row_id,State,Year,Age,Age_grp,M_Deaths,F_Deaths,T_Deaths, M_YLL, F_YLL, T_YLL
#   POP csv file --- s_id,State,Year,Age,Age_grp,Sex,POP
# Please place file in folder D:\

import pandas as pd
import numpy as np
import warnings
warnings.filterwarnings("ignore")


def yll_calc(t_list,gen, val):
            # CALCULATING DECOMPOSITION PARAMETERS

    temp_decomp = pd.DataFrame()
    # Checking for temporal or spatial decomposition request. Key will differ in each case
    if(val == '1'):
        temp_decomp = pd.merge(t_list[0], t_list[1], on=['Year', 'Age_grp', 'Sex'])
    elif(val == '2'):
        temp_decomp = pd.merge(t_list[0], t_list[1], on=['State', 'Age_grp', 'Sex'])
    else:
        print("Error in the file")


    #Making the input data column dynamic
    if(gen == 'F'):
        death_x = 'F_Deaths_x'
        death_y = 'F_Deaths_y'
        yll_x = 'F_YLL_x'
        yll_y = 'F_YLL_y'
    elif(gen == 'M'):
        death_x = 'M_Deaths_x'
        death_y = 'M_Deaths_y'
        yll_x = 'M_YLL_x'
        yll_y = 'M_YLL_y'
    elif(gen == 'T'):
        death_x = 'T_Deaths_x'
        death_y = 'T_Deaths_y'
        yll_x = 'T_YLL_x'
        yll_y = 'T_YLL_y'
    else:
        print("Error in the file")
    #Decomposition starts
    decomp = pd.DataFrame()
    decomp['Age_grp'] = temp_decomp['Age_grp']

    decomp['P0'] = temp_decomp['Pop_wt_x']
    decomp['P1'] = temp_decomp['Pop_wt_y']

    # Deaths per 1000 population
    decomp['D0'] = temp_decomp[death_x]*1000/temp_decomp['POP_x']
    decomp['D1'] = temp_decomp[death_y]*1000/temp_decomp['POP_y']

    decomp['P0D0'] = decomp['P0'] * decomp['D0']/100
    decomp['P0D1'] = decomp['P0'] * decomp['D1']/100
    # YLL per 1000 population
    decomp['D0LE'] = temp_decomp[yll_x]*1000/temp_decomp['POP_x']
    decomp['D1LE'] = temp_decomp[yll_y]*1000/temp_decomp['POP_y']
    # Other variable calculation
    decomp['P0D1LE'] = decomp['P0'] * decomp['D1LE']/100
    decomp['P1D1LE'] = decomp['P1'] * decomp['D1LE']/100
    decomp['P0D0LE'] = decomp['P0'] * decomp['D0LE']/100
    decomp['P1D0LE'] = decomp['P1'] * decomp['D0LE']/100
    decomp_total = decomp[decomp['Age_grp'].str.match('Total')]

    decomp = decomp[decomp.Age_grp != 'Total']
    # Going further 'decomp_total' contains total values and 'decomp' contains all other age groups
    delta_yll_abs = decomp_total['D1LE'] - decomp_total['D0LE']

    # Decomposition using two modes of decomposition: Total and partial

    print("************************************************")
    # TOTAL CONTRIBUTION
    AS = decomp['P1D1LE'].sum() - decomp['P0D1LE'].sum()
    DR = decomp['P1D0LE'].sum() * (decomp['P0D1'].sum() /
                                             decomp['P0D0'].sum()) - decomp['P1D0LE'].sum()
    DA = decomp['P1D1LE'].sum() - \
                decomp['P1D0LE'].sum() * (decomp['P0D1'].sum()/decomp['P0D0'].sum())
    D = decomp['P1D1LE'].sum() - decomp['P1D0LE'].sum()
    R = delta_yll_abs - AS - DR - DA
    # Total_contri = [('AS', AS), ('DR', DR), ('DA', DA), ('R', R.values[0])]
    Total_contri = np.array([AS, DR, DA, R.values[0]])

    # PARTIAL CONTRIBUTION
    AS = decomp['P1D0LE'].sum() - decomp['P0D0LE'].sum()
    DR = decomp['P0D0LE'].sum() * (decomp['P0D1'].sum()/decomp['P0D0'].sum()) - \
            decomp['P0D0LE'].sum()
    DA = decomp['P0D1LE'].sum() - \
            decomp['P0D0LE'].sum() * (decomp['P0D1'].sum()/decomp['P0D0'].sum())
    D = decomp['P0D1LE'].sum() - decomp['P0D0LE'].sum()
    R = delta_yll_abs - AS - DR - DA
    Partial_contri = np.array([AS, DR, DA, R.values[0]])
    # Partial_contri = [('AS', AS), ('DR', DR), ('DA', DA), ('R', R.values[0])]
    np.set_printoptions(precision=2)

    # ****************RESIDUE FREE ESTIMATE
    Decomp_estimates = (Total_contri + Partial_contri)/2
    Decomp_cent = (Decomp_estimates / delta_yll_abs.values[0]) * 100
    Decomp_table = np.array([Total_contri, Partial_contri, Decomp_estimates, Decomp_cent])
    Decomp_table = np.round(Decomp_table, 3)
    Final_display = pd.DataFrame(data=Decomp_table, index=["TOTAL CONTRIBUTION", "PARTIAL CONTRIBUTION", \
                                                           "RESIDUE FREE ESTIMATE", "CONTRIBUTION IN Δ YLL (%)"] ,\
                                 columns=["ΔAS", "ΔDR", "ΔDA", "R"])

    #return dataframe containing result
    return Final_display


#### CODE BEGINS -----------------------------------------------------
value = input("Enter 1 for Spatial or 2 for temporal decomposition?:\n")

while True:
    try:
        # Read data into pandas frame
        D = pd.read_csv(r"D:\Deaths.csv")
        P = pd.read_csv(r"D:\POP.csv")

        ds_list = []
        d_result = pd.DataFrame()
        Result_list = []
        if value == '1': #checking for spatial decomp request
            print("carrying out Spatial Decomposition...Please wait")

            ds = P.merge(D, how="left", on=['State', 'Year', 'Age_grp'])
            genders = ds['Sex'].unique()
            years = ds['Year'].unique()
            years_seq = ds['Year'].unique()
            states = ds['State'].unique()
        #Year
            for year in years_seq:
                # Dataset -> Year + State + Gender
                ds_y = ds[ds['Year'] == year]
                # Gender
                for gender in genders:
                    # Particular State - > Dataset for Particular Year + Particular gender
                    ds_g = ds_y[ds_y['Sex'].str.match(gender)]
                    # Statewise
                    for state in states:
                        # Particular year -> Dataset for that state
                        ds_final = ds_g[ds_g['State'].str.match(state)]
                        Total_POP = ds_final[ds_final['Age_grp'].str.match('Total')]
                        ds_final['Pop_wt'] = ds_final['POP'] / Total_POP['POP'].values[0] * 100
                        ds_list.append(ds_final)
                        #calculate for Year+State+Gender -> function
                        # Function to calculate between 2 years -- calc(year1,year2)

                    for d in ds_list:
                        d_result = yll_calc(ds_list,gender, value)
                    print("Spatial Decomposition result for", states, "year", year, "for", gender, "are following \n", d_result)
                    ds_list = []


        if value == '2': # cheking for temporal decomp request
            print("carrying out Temporal Decomposition...Please wait")

            ds = P.merge(D, how="left", on=['State', 'Year', 'Age_grp'])
            genders = ds['Sex'].unique()
            years = ds['Year'].unique()
            years_seq = ds['Year'].unique()
            states = ds['State'].unique()
        #Female / Male
            for gender in genders:
                # Dataset -> Year + State + Gender
                ds_g = ds[ds['Sex'].str.match(gender)]
                # State
                for state in states:
                    # Particular State - > Dataset for Particular Year + Particular State
                    ds_s = ds_g[ds_g['State'].str.match(state)]
                    # Yearwise
                    for year in years_seq:
                        # Particular year -> Dataset for that year
                        ds_final = ds_s[ds_s['Year'] == year]
                        Total_POP = ds_final[ds_final['Age_grp'].str.match('Total')]
                        ds_final['Pop_wt'] = ds_final['POP'] / Total_POP['POP'].values[0] * 100
                        ds_list.append(ds_final)
                        #calculate for Year+State+Gender -> function
                        # Function to calculate between 2 years -- calc(year1,year2)

                    for d in ds_list:
                        d_result = yll_calc(ds_list,gender, value)
                    print("Temporal Decomposition result for", state, "between years", years, "for", gender,
                              "are following \n", d_result, "\n")
                    ds_list = []
        break
    except ValueError:
        Print ("OOps! Please check input data and input valid value")
        break
